# Supplementary material for: A multimodal prediction model for suicidal attempter in major depressive disorder
Source: PeerJ. 2023 Nov 8;11:e16362. doi: 10.7717/peerj.16362 (PMC10638918; doi:10.7717/peerj.16362)
Supplement: Supplemental Information 1 [file peerj-11-16362-s001.csv]

Ever attempted suicide	Variation in diet	Alcohol intake frequency	Smoking status	Difficulty concentrating during worst depression	Duration of worst depression	Ever had prolonged loss of interest in normal activities	Ever had prolonged feelings of sadness or depression	Feelings of tiredness during worst episode of depression	Feelings of worthlessness during worst period of depression	Ever suffered mental distress preventing usual activities	Recent trouble concentrating on things	Recent poor appetite or overeating	Recent lack of interest or pleasure in doing things	Recent changes in speed/amount of moving or speaking	Recent feelings of tiredness or low energy	Weight change during worst episode of depression	Seen a psychiatrist for nerves, anxiety, tension or depression	Ethnic background	Sex	Current employment status	Sleep duration	Age when attended assessment centre	Number of depression episodes	Age at first episode of depression	Age at last episode of depression	Volume of thalamus (left)	Volume of thalamus (right)	Volume of caudate (left)	Volume of caudate (right)	Volume of putamen (left)	Volume of putamen (right)	Volume of pallidum (left)	Volume of pallidum (right)	Volume of hippocampus (left)	Volume of hippocampus (right)	Volume of amygdala (left)	Volume of amygdala (right)	Volume of accumbens (left)	Volume of accumbens (right)	Volume of grey matter in Frontal Pole (left)	Volume of grey matter in Frontal Pole (right)	Volume of grey matter in Insular Cortex (left)	Volume of grey matter in Insular Cortex (right)	Volume of grey matter in Superior Frontal Gyrus (left)	Volume of grey matter in Superior Frontal Gyrus (right)	Volume of grey matter in Middle Frontal Gyrus (left)	Volume of grey matter in Middle Frontal Gyrus (right)	Volume of grey matter in Inferior Frontal Gyrus, pars triangularis (left)	Volume of grey matter in Inferior Frontal Gyrus, pars triangularis (right)
0	3	4	1	1	4	1	1	1	1	1	3	2	3	2	3	3	0	1001	1	1	7	52	2	28	59	7860	7793	3383	3513	5350	5327	1950	1817	4196	4576	1055	1027	432	330	26305.7	26397.7	6382.48	6300.36	10791.3	10771.9	10899.5	12337.6	2393.18	1998.43
0	3	5	0	1	5	1	1	1	1	1	2	2	3	2	4	1	0	1001	0	1	6	49	3	15	46	6437	6288	3307	3318	4220	4226	1494	1549	3883	3983	1283	1352	482	357	20104.8	23431.7	5249.19	5383.24	10550.5	8448.53	9677.62	6884.88	2256.24	2330.53
1	1	1	1	1	4	1	1	1	1	0	1	1	1	1	1	2	0	1001	0	1	7	47	4	19	45	6373	6199	2979	3245	4213	4224	1373	1459	3201	3070	1016	1120	313	360	19216.8	22432.8	5799.38	5511.2	6814.52	5945.63	6820.38	7137.84	3031.35	2468.01
1	2	3	1	1	6	1	1	1	1	1	2	2	2	2	2	1	1	1001	1	1	6	60	6	9	67	7648	7513	2941	3071	4975	5149	1773	1758	3959	4397	1365	1193	429	317	24448.8	29548	6413.62	6509.96	10067.1	10851.2	9744.53	7086.99	2816.48	2223.71
1	2	3	1	1	5	1	1	1	1	1	3	4	4	1	4	2	1	1001	0	1	9	43	20	11	50	7632	7482	3437	3790	5214	5238	1439	1768	4249	3806	1345	1132	599	266	25018.5	28881.4	6413.88	6288.18	13429.1	9798.36	8621.18	9764.85	2819.33	2764.97
1	2	1	0	1	4	1	1	1	1	1	1	1	1	1	1	2	1	1001	0	2	8	69	10	26	71	6753	6357	2879	3117	3912	4182	1187	1366	2133	2845	786	662	417	253	20151.7	21929.9	6148.96	6327.08	9346.75	9450.57	8337.64	8632.4	1809.39	1586.56
1	2	4	1	1	4	1	1	1	1	1	2	2	2	1	2	2	0	1003	0	1	6	53	3	25	46	8158	8003	2796	2873	5663	6349	1560	1693	4180	4411	1393	1339	560	502	26185.4	32414.2	6749.67	7334.92	13487.5	10786.1	8979.39	8629.77	3985.09	1847.2
0	2	2	0	1	3	1	1	1	1	1	2	1	2	1	1	2	0	1001	0	3	8	45	2	18	49	8421	7734	3445	3452	5410	5144	1796	1547	3726	4419	1059	1131	624	397	24586.2	31283.7	6879.69	6993.97	13710.5	10584.9	8870.36	7848.31	3041.01	2787.29
1	2	1	1	1	4	1	1	1	1	1	1	1	1	1	2	2	1	1001	1	2	6	60	5	45	53	8192	7839	3497	3878	5266	5356	1955	2374	4087	4057	1478	1475	462	435	23565.8	26536.9	7306.67	7254.1	13699.5	11534.7	10116.4	9720.02	1437.69	2104.55
1	2	1	2	1	6	1	1	0	1	1	1	1	1	1	1	0	1	1001	0	1	7	54	4	23	29	8379	8214	2924	2988	4580	5038	1774	1790	3480	3902	1509	1158	556	409	24590.9	27120.6	6674.11	6595.75	11996.8	9248.34	9366.03	9954.06	2218.17	3136.96
0	2	2	0	1	4	1	1	0	1	0	1	1	1	1	2	2	0	1003	0	3	7	41	2	28	28	8175	8074	2814	2934	5295	5199	1511	1885	4245	3680	993	917	549	443	25329.5	29005.2	6839.67	7073.52	12024	9411.24	12029.6	10208.1	2349.45	2824.05
1	2	2	1	1	5	1	1	1	1	1	1	1	1	1	1	0	1	1001	0	2	7	62	25	16	48	7699	7246	2837	2864	4099	4132	1536	1656	3203	3339	1331	1330	325	374	19942.8	24411.2	5544.71	5382.33	12166.2	8656.06	6742.8	8324.2	2116.06	2251.34
1	2	1	1	1	3	1	1	1	1	1	1	2	1	1	1	2	1	1001	0	1	7	57	10	17	55	7612	7481	3152	3190	5240	5042	1583	1787	3584	3306	1285	981	565	417	23421.9	24470.6	5872.04	5890.6	12325.6	10055	10075.6	10703.5	1966.24	2390.97
0	1	2	1	1	6	1	1	1	1	1	2	2	2	2	2	2	1	1001	0	1	7	55	1	14	57	6556	6457	2995	2973	4067	4173	1474	1615	3738	3855	1032	1061	331	326	17930.2	21351.8	5320.97	5494.42	9306.72	7464.14	7788.21	8081.32	2225.86	2161.5
1	1	3	0	1	6	1	1	1	1	1	4	4	4	4	4	1	0	1001	0	4	6	44	50	14	51	7989	7955	3530	3631	4250	4585	1433	1687	3873	3996	847	862	599	367	22717.3	28138.3	6788.02	6675.99	13016.4	11941.6	10283.6	10398.6	2059.76	2493.17
1	2	3	0	1	3	0	0	1	1	0	1	1	1	1	1	2	0	1001	0	1	7	42	3			7039	6964	3081	3105	4768	4474	1589	1638	2680	3000	1267	1115	516	432	20393	20489.1	5078.66	5292.76	7867.46	6797.34	9286.35	9865.79	1914.52	1610.39
1	3	6	0	1	6	1	1	1	1	1	4	1	1	2	4	1	1	1001	1	1	12	56	50	11	50	8873	8758	4270	4500	5384	5275	1938	1890	3656	3697	1599	699	426	529	23246.4	27458.8	7296.93	7066.49	12755.6	11201.5	11861.6	9076.79	2141.24	2452.62
0	2	5	0	1	3	1	1	1	1	0	1	2	1	1	1	1	0	1001	0	1	7	46	4	22	42	7177	6765	3302	3312	4190	4260	1667	1592	4259	3690	1493	984	393	260	22978.4	27675.8	5826.06	5967.97	8958.06	9567.23	13210.6	11853	2516.55	2647.39
1	2	6	1	1	6	1	1	1	1	1	2	4	4	1	2	1	0	1001	0	1	5	58	7	9	64	6939	6708	3789	4138	4916	4806	1693	1696	4075	4121	1062	992	414	278	20493	21634.9	6308.98	6339.86	11410	10237	7944.86	10798.3	2016.37	2937.13
1	2	2	0	1	3	1	1	1	1	1	2	2	1	1	2	1	1	2004	0	1	7	45	20	22	51	8058	7633	2952	3039	4832	4736	1774	1798	3946	4074	1189	1428	473	396	22929.5	27216.7	6602.65	6628.49	14471.3	11808.8	10870.4	9942.14	3584.19	2700.45
0	2	3	0	1	5	0	1	1	1	1	1	2	1	1	4	2	0	1001	0	1	8	41	3	16	36	7699	7472	3437	3514	4434	4454	1757	1683	3744	4240	1177	1104	516	467	23631.1	24723.3	5551.44	5919.3	11147.4	8578.67	9236.09	10109.7	1697.28	2693.22
1	1	4	1	1	3	1	1	1	1	1	1	1	1	1	1	2	0	1001	0	1	8	56	2	37	53	7411	7214	3528	3370	5138	4954	1736	1848	3677	3824	930	960	563	621	22703.2	26104.3	5702.24	5636.46	8952.52	7098.63	12686	11129.7	2251.29	2537.04
1	1	1	1	1	3	1	1	1	1	1	1	2	1	1	2	0	1	1001	1	1	8	65	20	40	40	7241	7035	2996	2953	4163	4068	1421	1598	3371	3928	1253	804	472	323	23360.6	27130.6	6226.01	6566.65	11090.5	9894.69	8707.71	6956.54	1838.14	2130.19
1	1	3	0	0	3	0	1	1	1	0	1	1	2	1	2	2	1	1001	0	1	7	54	10	21	56	7041	6940	3151	3384	4805	4659	1926	1945	3504	3439	1145	1440	555	307	22898.4	23481.8	6112.26	6146.15	11258.7	9220.02	10552.2	11475.2	3205.2	2953.91
1	2	3	1	1	4	1	1	1	1	1	1	1	1	1	1	2	0	1001	0	1	7	42	2	16	38	7973	7560	3279	3231	4319	4363	1776	1828	4273	3957	1127	1220	480	376	22804	26966.6	5993.9	5787.03	10152.6	7806.52	10953.9	10838.9	1869.56	3003.5
0	2	4	0	1	3	1	1	1	1	1	4	1	1	1	1	2	1	1001	0	2	6	60	1	19	20	7006	6991	3109	3110	4616	4349	1654	1635	3420	3836	1060	1451	363	346	24365.8	24565.2	7039.03	6388.41	9064.38	8437.49	9769.4	9710.79	2080.61	2633.18
0	2	4	2	1	1	1	1	1	1	1	1	1	1	1	1	2	0	1001	1	1	6	48	4	17	44	8332	8250	3571	3870	4742	4908	1610	1758	3587	3688	1806	1660	498	480	28735.9	29628.6	6213.11	6388.93	11539.6	11833.1	11829.5	10996.1	3354.51	1855.88
0	2	1	2	1	3	1	1	1	1	1	3	3	3	2	3	1	0	3001	0	1	6	40	2	32	47	7370	7118	2966	3228	5227	4977	1568	1560	3007	3866	1415	1465	526	448	20206.8	24029.7	5606.49	5582.92	10663.1	8685.56	10136.4	8412.18	1696.56	1472.49
1	3	2	1	1	6	1	1	1	1	1	4	4	4	1	1	2	0	1001	0	2	7	60	5	20	65	7454	7524	2954	3339	4423	4482	1733	1809	3675	3724	1436	1396	348	306	20944.7	26862.3	6327.18	6207.04	8375.26	7757.71	12867	9118.34	3100.11	2590.68
1	2	4	1	1	2	1	1	1	1	1	3	2	4	2	4	3	0	1001	0	1	9	55	2	55	62	7789	7755	3619	3770	5022	5137	1685	1884	3733	3744	1071	821	616	378	25272.3	27938.7	6731.47	7032.23	13310.6	10640.5	9974.98	11450.1	2133.85	2121.25
1	2	1	0	1	1	1	1	1	0	1	1	1	1	1	3	2	0	1001	1	1	6	46	10	28	40	9400	8971	4467	4747	5428	5728	1713	1747	4517	4749	1236	1287	891	604	30573.2	34653.9	7849.44	7767.17	16037.6	12892.1	13230.8	11325.5	3334.65	3316.16
1	1	3	0	1	6	1	1	1	1	1	1	1	1	1	2	1	0	1001	0	1	8	54	15	11	60	7230	7134	2747	2814	4230	4358	1743	1677	3633	3742	1636	1495	461	453	19278.8	21841.9	5658	5260.88	7952.63	9052.16	9201.75	8739.05	2400.68	2528.96
0	2	2	1	1	2	1	1	1	0	1	1	1	1	1	1	2	1	6	0	1	6	57		20	47	7123	6914	3380	3574	5188	5114	1644	1680	3558	3574	1300	1043	489	412	18200.6	21802.1	5019.15	5128.82	8990.24	9503.5	9684.05	7036.46	2882.98	2470.58
0	2	3	0	0	3	1	1	1	1	1	1	4	4	1	4	2	0	1001	0	1	7	44	17	15	48	7549	7199	2791	3046	3918	4210	1624	1551	3863	4337	1257	1336	411	323	22442.4	24483.7	6220.59	5947.87	11365.3	9689.25	10079	8543.14	2535.99	2129.28
1	2	2	1	1	3	1	1	1	1	1	2	1	3	1	3	2	1	1001	0	2	10	60	4	20		7277	6343	3167	3477	4451	4449	1774	1588	3257	3354	1037	1163	336	255	21849	23282.7	5890.7	5926.98	10392.7	9609.78	8185.44	8715.96	2545.72	2064.26
0	2	2	1	1	4	1	1	1	1	1	1	1	1	1	2	0	1	1001	1	1	8	41	5	23	25	8475	8698	3328	3421	5208	4998	1658	1778	4006	3989	1275	1071	506	431	27569.4	31378.5	7147.14	6826.36	12747.6	12180.6	11415.8	9566.37	2319.06	2373.48
0	2	5	1	1	3	1	1	1	1	1	2	1	1	1	1	1	1	1001	0	2	8	61	10	21		7550	7376	3272	3570	4804	5058	1970	1841	3982	3764	1180	1103	455	348	22330.2	26999.5	6631.94	6428.13	11566.6	8958.3	9816.48	10068.9	3358.91	2341.73
0	3	2	1	1	6	1	1	1	1	1	1	2	2	1	2	1	1	1001	0	2	9	65	30	23	69	6973	6301	3232	3578	3451	4099	1150	1325	3068	2989	1046	1202	310	228	20414	20907	5780.04	5927.5	12369.5	10185.4	9517.86	9840.06	1435.17	1588.92
1	2	2	2	1	3	1	1	1	1	1	2	1	4	2	2	1	0	1001	0	1	7	49	5	15	46	8316	8467	3957	4032	4736	4883	1729	1872	4474	4364	1730	1652	581	496	26134.5	28595.5	6386.64	5995.64	13789.7	13112.8	8875.37	9454.59	3028.75	2558.24
1	2	3	1	1	2	0	1	1	1	1	1	1	1	1	2	2	0	1001	0	2	8	62	4	26	26	6843	6590	3306	3576	4030	4305	1579	1581	3786	2862	1000	828	430	344	22333.2	23349.8	5317.9	5735.05	9657.84	9617.11	9206.66	10363.3	2404.77	1921.82
0	3	2	0	1	5	1	1	1	1	1	1	1	1	1	1	1	0	1001	0	1	10	46		18	50	7046	7312	3829	3927	4307	4737	1716	1700	3469	3996	1358	1055	384	419	24397	28494.1	6110.05	6046.21	9639.83	9937.18	13244.5	12713.6	2849.86	2769.71
0	2	3	1	1	6	1	1	1	1	1	4	3	2	2	3	2	1	1001	0	1	7	48	2	18	53	7638	7761	3307	3201	4870	4911	1755	1739	4293	4311	1361	1284	574	511	23010	29461.3	6610.1	6839.92	12474.9	8791.27	9203.37	9055.69	2437.63	2263.97
1	2	2	0	1	3	1	1	1	1	1	2	1	1	1	2	3	1	1001	1	1	8	54	3		49	7854	7850	4138	4805	4929	4724	1502	1839	4042	1928	754	731	539	348	24286.1	24354.2	5737.74	6141.78	10471.2	10392.9	10773.5	9583.1	2496.9	2738.29
0	1	3	1	0	3	1	1	1	1	1	1	1	1	1	1	1	0	1001	0	1	8	43	1	38	40	8770	8554	3422	3726	4604	4706	1851	1822	4200	3955	1618	1389	643	354	26105.9	27154	6208.19	6684.92	11713.8	10094	9185.26	11594.7	2971.18	2889.32
1	1	2	1	1	2	1	1	1	1	1	1	1	1	1	1	2	0	1001	0	1	6	54	1	23	23	8366	8037	3639	3747	5497	5457	1856	2053	3850	4238	1485	1313	590	659	20650.9	27381.6	6241.09	6215	11364	8771.01	9341.97	7826.54	3265.46	2037.64
1	2	1	1	1	3	1	1	1	1	0	1	2	1	2	1	2	0	1001	0	1	7	61	1	30	41	6522	6587	2633	2915	4008	4062	1390	1504	3023	3873	1074	1130	459	364	18317.6	23059.4	5606.58	5660.01	9352.11	6797.44	8753.16	8509.59	2830.72	1814.92
1	2	3	0	1	5	1	1	1	0	1	2	1	2	1	1	2	1	1001	0	1	6	56	2	13	62	7838	7983	3331	3260	5116	5516	1779	1878	3729	3946	1272	1192	582	469	23156	27079.1	5926.23	5923.54	10326.2	8905.53	9841.51	7519.55	3412.83	2583.13
1	2	5	0	1	6	1	1	1	1	1	2	1	1	1	2	2	1	1001	0	1	8	62	250	13	40	7031	6667	3605	3669	5575	5234	1681	1585	3654	3701	1053	1265	406	259	22672.5	24800.2	6614.97	6661.24	12268	9423.41	8101.16	9730	2695.52	2472.89
1	2	6	1	1	3	1	1	1	1	1	2	1	1	1	3	1	0	1001	1	1	6	55	3		55	8601	8155	3939	4209	5485	4753	1907	1911	3541	4397	1248	905	350	403	28064.2	31125.5	7648.23	7383.31	11392.9	8915.5	10667.2	11392.6	2114.44	2147.45
0	1	5	0	1	6	1	1	1	1	1	1	1	1	1	1	1	0	6	0	5	8	43	2	27	43	7465	6936	3352	3411	4888	5073	1273	1700	3656	3723	1069	1106	514	576	20599.7	23625.3	6018.59	6100.85	13319.6	9229.36	9578.1	10356	2428.6	2112.23
1	2	2	0	1	3	1	1	1	1	1	1	1	1	1	2	0	1	1001	1	1	6	54	20	17	51	7749	7565	3355	3356	5279	4594	1717	1815	3843	3860	1274	1350	486	421	23986.7	27602.8	6298.45	6595.46	12584.2	10633.5	8253.9	6310.9	1801.35	2671.15
0	2	2	0	1	4	1	1	1	1	1	1	1	1	1	3	0	1	1001	1	1	7	44	2		50	9043	8876	4069	4150	5655	5835	1984	2058	4739	4521	1305	1576	584	368	27526	31597.1	6963.02	6845.31	12919.8	10010.5	10934.6	10582.2	3181.43	2904.3
1	2	2	1	1	3	1	1	1	1	1	2	2	2	2	2	1	0	1001	0	1	7	42	5	15	48	7684	7337	3487	3630	4962	5442	1728	1892	3803	4361	1291	1357	623	484	23768.2	26632.1	6344.25	6528.89	15596.4	12662.8	9954.35	9019.64	2734.31	2722.18
0	1	1	1	1	2	1	1	1	1	1	2	1	1	2	2	3	1	1001	0	1	8	48	50	13	54	8233	7844	3604	3762	5304	5615	1656	1758	3995	4117	1359	493	710	649	23462	26156.7	6432.07	6868.77	10645.8	9679.81	10803.3	10862.3	2654.91	2872.19
0	2	3	0	1	3	1	1	1	1	1	3	1	3	2	3	1	0	1001	0	2	8	63	6	30	70	7080	7209	3266	3146	4163	4115	1222	1269	4097	3244	1043	624	464	450	21415	24188.1	5723.32	5687	10566.1	8974.36	6932.85	7429.05	2921.63	2135.83
1	1	1	1	1	3	1	1	1	1	1	2	1	1	1	1	0	0	1001	1	1	10	60	10	16	60	6611	6921	3051	3050	4040	3849	1459	1512	3422	3833	1088	1175	460	359	22506.4	24803.1	6087.02	6075.19	10986.9	9147.14	9069.56	9608.61	1846.1	1451.99
0	2	6	1	1	3	0	0	1	1	1	2	1	1	2	2	2	0	4001	0	1	7	46	1			6957	6709	3252	3452	4319	4497	1403	1576	3721	3319	1004	650	457	366	24809.6	26280.6	5477.69	5642.77	9075.1	10669.3	8704.83	10185.8	3274.24	2321.85
1	2	4	1	1	4	1	1	1	1	1	2	3	2	1	2	2	1	1003	0	1	6	42	3	27	41	9073	8850	3566	3814	5983	5672	1527	1807	4363	4155	1126	1308	671	612	26176.5	29805.8	5937.66	6169.72	13261.7	10816.7	12330.7	11573.2	2932.63	2485.4
1	2	3	0	1	3	1	1	1	1	1	1	1	1	1	2	2	1	1001	0	1	6	55	3	19	45	7530	7380	3550	3676	4901	4827	1778	1843	3981	4319	1514	1487	558	409	21312.5	24405	5500.8	5645.98	11852.8	10151.8	8785.02	8368.42	2583.06	1724.36
1	1	3	0	1	6	1	1	1	1	1	2	2	2	2	4	2	1	1001	0	1	8	48	12	14	55	8851	8513	3562	3971	4643	5190	2038	2043	4004	4354	985	1325	464	376	26144.8	30690.3	6848.16	6932.15	10347.4	11467.1	12314.5	8993.9	3382.82	2345.66
0	2	5	0	1	3	0	0	1	1	0	1	1	1	1	1	2	0	2001	0	1	7	47	2			8037	8205	3850	4175	6247	5647	1931	1902	4101	4203	1606	1631	651	525	29226.9	30853.2	6823.18	6716.89	9821.51	10194.2	9208.67	8372.58	3963.65	3891.1
0	2	4	0	1	1	1	1	0	0	1	1	1	1	1	2	2	0	1001	0	1	8	44	1	35	45	6842	6800	3073	3213	4569	4556	1679	1801	3736	4031	1302	1331	539	425	21132.7	25175.9	5847.22	5432.17	11315.7	8657.57	8871.4	7970.57	3299.98	1586.5
1	2	2	0	0	6	1	1	1	1	1	1	3	1	1	1	2	1	1001	0	1	6	56	15	18	35	8098	7164	3044	2902	4423	4425	1356	1671	3845	3750	1388	1119	645	311	21693.3	25196.4	6398.74	6142.61	11165.6	11231.2	8976.77	8325.88	2617.31	1914.72
0	2	2	0	1	6	1	1	1	1	1	1	1	2	1	2	2	1	1001	0	2	8	60	6	30	65	7388	7362	3498	3692	4310	4327	1630	1558	3579	3708	1690	1238	584	522	25877.3	28389.1	5661.89	5751.22	11417.1	8354.41	10766.3	11483.7	1912.13	2401.09
1	2	6	2	1	4	1	1	1	1	1	4	3	4	1	4	2	0	1001	0	1	6	50	40	12	57	7319	7426	3816	4118	5342	5239	1773	1666	4069	4346	1257	1065	602	462	24116.3	27504.4	5650.52	6147.2	10612	9420.99	9394.49	9264.56	2377.78	2629.22
0	2	3	0	0	2	1	1	0	1	1	1	1	1	1	2	2	1	1001	0	1	7	59	30	17	65	6691	6461	3318	3126	4640	4566	2017	2092	3725	3598	1237	963	538	331	19654.4	21305	5568.48	5641.5	12138.5	10511.9	7396.88	9067.74	3858.67	1767.39
1	2	3	1	1	6	1	1	1	1	1	2	2	1	2	2	2	0	1001	1	2	7	69	50	52	52	7174	6782	3608	4112	5416	4899	1433	1357	3265	3347	1162	1112	397	265	22447.7	23662.4	5344.55	5422.51	10171.5	8240.24	10653.5	10024.4	1714.92	1527.17
0	2	5	0	1	6	1	1	1	1	1	4	4	4	1	4	1	1	1001	0	1	11	50	8	7	56	6706	6718	3047	3276	3901	3869	1534	1541	4057	3177	531	1052	245	208	20509.4	25526.5	5551.17	5626.3	11039.7	10957.1	14300	10618.7	2119.29	2984.9
1	3	4	0	1	5	1	1	1	1	1	2	1	1	1	4	1	0	1001	0	1	7	47	1	51	53	9319	8883	3335	3540	5784	5816	1849	2055	4307	4879	1634	1529	645	509	27292.8	28599.9	7193.99	6850.2	11769.2	9004.21	10703.9	10683.1	2489.75	1625.41
1	1	5	0	1	3	1	1	1	1	1	1	1	1	1	2	0	1	1001	0	1	9	60	15	20	66	7893	7809	3474	3676	4978	4912	1915	1986	3691	3677	1326	1606	664	494	20129.4	24567.7	5493.73	5396.37	10994.9	7405.94	8485.09	8385.26	1977.47	1511.12
1	2	6	1	1	4	1	1	1	1	1	1	2	1	1	2	2	1	1001	0	1	6	44	52	39	49	7328	7113	3025	3232	4206	4480	1769	1719	3782	3586	1329	1055	531	462	21195	25258.2	5571.9	5729.17	10272.7	8851.4	11395.4	10751.2	2279.4	1654.31
1	1	3	0	1	6	1	1	1	1	1	4	2	4	2	4	0	1	1001	1	5	7	46	52	7	53	8535	8362	3366	4140	5750	5752	1896	1873	4632	4586	847	940	637	329	25848.8	27142.4	6736	7665.46	13503.1	14569.7	12965.9	9006.69	2639.8	2960.1
0	2	5	0	1	5	1	1	1	1	1	2	2	3	2	2	1	0	1001	0	4	6	54	5	13	60	7192	7180	2965	3036	4851	4626	1549	1656	4273	4791	1196	1390	372	428	23960.8	26400.3	5938.15	6011.62	11179.8	8797.95	10380.3	11640.7	2331.13	1759.05
1	2	3	1	1	1	1	1	1	1	1	2	2	2	1	3	3	1	1001	1	4	9	41	10	37	48	7855	7669	3855	3793	5324	5040	1950	1776	3146	3778	1133	1723	439	359	26150.8	26792.1	6821.85	7594.89	12052.6	11376.3	9171.98	9034.37	2143.14	1941.54
1	1	3	0	0	4	1	1	1	1	1	1	1	1	1	1	2	1	1001	1	1	7	55	1	41	42	8999	8858	4177	4339	4803	5669	1682	2226	3786	4949	1231	1080	524	612	27975.2	30767.8	7087.4	7078.36	13586.1	11760	11263.4	11434.6	2792.24	2029.68
0	2	6	0	1	4	1	1	1	1	1	2	3	2	1	4	2	1	1001	0	1	6	44	8	23	49	7253	6702	3333	3429	3626	5063	2516	1333	3422	3891	1112	1087	551	469	24002	26252.8	5732.76	5788.58	11044.7	8967.15	8827.25	11728.3	2322.23	1960.49
1	1	1	0	1	2	1	1	1	1	0	1	1	1	1	1	2	1	1001	0	2	6	60	1	35		7160	6920	2406	2799	4297	4280	1493	1750	3400	3888	1414	1050	435	254	20738.6	25295.8	4991.95	5321.89	9250.44	8225.69	11015.9	9314.82	2381.33	1990.42
1	2	1	1	1	2	1	1	1	1	1	1	1	1	1	2	2	1	1001	0	2	8	63		13	69	5967	5390	3014	2662	4246	3874	1384	1318	3014	3268	1214	1382	344	233	19786	24046.3	5185.43	5047.56	9633.67	8226.09	10124.3	8515.4	1301.93	2119.77
0	2	4	1	1	2	1	1	0	0	1	1	1	1	1	2	2	0	1001	1	1	6	41	1	26	45	9425	8949	3287	3539	5535	4771	1827	1984	4708	4615	1849	1618	619	531	24960.8	26926.2	7878.85	7154.52	13399.5	10640.7	10901.8	11206.6	2692.6	1685.32
0	2	5	0	1	3	1	1	1	1	1	1	1	1	1	2	3	0	1001	0	1	7	50		21	55	8752	8505	3195	3313	5201	5019	1723	1767	4703	4622	955	1220	579	553	28800.9	28834.6	6860.33	7309.25	16024	15082.4	9314.84	9549.76	3490.46	2378.95
1	2	2	0	1	6	1	1	1	1	1	1	1	1	1	1	2	1	1001	0	1	7	54	7	14	49	7314	7230	3358	3129	4910	4682	1509	1595	3964	3844	1087	849	591	329	21714.1	24972.5	6182.17	5820.26	9781.2	7420.45	8012.96	8832.23	2429.14	2317.62
0	2	2	0	1	3	1	1	1	1	0	2	1	1	1	2	1	0	1001	0	2	6	62	2	13	26	8292	8022	3716	3929	4619	4831	1905	1956	3984	4036	1818	1443	309	265	22151.8	24852.4	6326.38	5865.9	13208.1	10439	9707.51	10632	2315.44	1847.97
0	1	2	1	1	5	1	1	1	1	1	1	1	1	1	1	2	0	1001	0	2	8	68	3	33	52	6708	6523	2846	2704	3879	3999	1849	1865	3707	3655	1349	1090	240	190	20582.4	22981.4	5417.34	5405.49	8987.05	8689.63	8150.14	7063.26	1964.1	1773.06
1	2	2	1	1	5	1	1	1	1	1	2	1	1	1	4	2	1	1001	0	1	6	49	5	19	48	7560	7519	3388	3307	4768	4572	1893	1939	3833	3940	1374	1516	471	458	22543.8	25713.7	6143.33	6128.31	11645.5	10446	12660	10856.6	2513	2023.69
1	3	2	1	1	4	1	1	1	1	1	1	1	1	1	4	3	1	1001	1	1	4	57	6	18	58	7880	7725	3719	3945	4787	4235	1685	1597	4084	4138	1129	1066	428	208	25978.7	27639.6	6396.67	6611.6	9421.75	10617.3	10075.4	10556.5	3037.59	2430.29
1	1	2	2	1	2	1	1	1	1	1	1	1	2	1	2	2	1	1001	1	1	7	50	5	22	56	8513	8225	3334	3584	5248	5517	1728	1949	3957	4142	1650	1055	527	493	23791.6	26961.1	6638.67	6600.45	14305.7	10102.4	12637	12376.3	2589.75	2397.4
1	2	2	0	1	4	1	1	0	1	1	3	3	2	3	2	0	1	1001	1	1	9	55	5	20	40	8704	8365	3480	3812	5114	4760	1805	1639	4207	4243	1339	1204	744	352	27241.3	30476.6	5862.32	5994.29	11766.6	7309.44	12365.6	12497	1834.21	1956.21
0	2	1	2	1	2	1	1	1	1	1	1	1	1	1	1	2	1	1001	1	5	8	43	100	40	49	8564	8302	3659	3817	5697	5518	2058	1944	4027	3618	1217	1189	739	370	28832.1	28904.7	7286.03	7642.16	12522.1	11254.1	9272.69	9751.52	3490.3	2332.36
1	2	3	0	1	3	0	0	1	1	0	1	1	1	1	2	2	0	4001	0	1	6	62	1			7461	6971	3472	3778	4975	4849	1744	1765	3434	4017	1635	1376	563	413	19273.6	23058.1	6036.91	6212.55	12102.1	9812.26	10487.1	10418.1	1538.58	1505.42
1	3	6	0	1	6	1	1	0	1	1	2	4	2	2	2	2	1	1001	1	1	6	40	50	17	47	9586	9546	3680	3213	6388	6395	2468	1972	4310	4742	1469	1169	364	524	28545.2	30526	8603.95	8418.75	13625.5	11505.8	9380.66	11261.8	3547.31	3726.09
1	1	1	0	1	4	1	1	1	1	1	2	4	3	1	4	2	1	1001	0	1	8	43	4	22	50	8295	7858	3440	3559	4629	4324	1772	1857	4555	3989	1710	1636	511	475	25791.9	27352.4	6909.59	6380.12	12754.7	12009.4	9320.77	9223	2333.25	3365.49
0	2	5	0	1	5	1	1	1	1	1	1	1	1	1	1	3	0	6	0	1	8	53	25	9	25	7255	7154	3145	3260	4233	4613	1522	1627	3615	3759	1185	872	502	406	19803.2	23668.5	6656.57	6476.39	9422.26	8424.9	8606.9	7046.68	2156.14	3281.63
0	1	6	0	1	6	1	1	1	1	1	1	1	1	2	2	0	0	1001	0	1	7	54	20	5	45	7013	6831	3215	3544	5087	4947	1731	1655	3530	3629	1030	677	616	393	24191	26756.3	6425.55	5887.7	12133.5	10720.5	10900.5	11949.8	2406.71	1796.62
1	1	5	1	1	5	1	1	0	1	1	1	1	1	1	2	2	0	1001	0	1	7	57	2	4	63	7942	7670	3075	3354	5585	5311	1862	1913	4324	4949	1594	1368	492	370	21974.2	25498.4	6415.61	6358.21	9256.3	8728.64	9088.24	9856.86	2259.39	1518.18
1	3	5	0	1	3	1	1	0	1	1	1	1	1	1	1	2	1	1001	1	1	8	52	1		47	7872	8079	3759	3934	5137	4847	1853	1698	3577	4391	1080	1175	262	150	21575.6	26724.6	7662.88	7239.17	12372.6	10286.4	7437.42	7433.33	2746.27	2783.99
1	1	3	0	1	3	1	1	0	0	1	2	1	1	1	2	0	1	1001	1	2	7	61	10	40	53	7607	7197	3823	3871	5096	5328	1789	1882	3497	3802	1142	1239	525	405	23910.8	28975.2	6552.58	6546.02	11781.4	12098.6	14529.3	11125.2	1902.68	2440.2
0	2	2	0	1	5	1	1	1	1	1	2	1	1	1	2	2	1	1001	1	1	7	51	1	46	46	8027	7822	3526	3672	5133	5464	1580	1910	3819	4083	1403	1363	411	505	23206.1	26973.8	6859.94	6662.98	10017.5	9020.26	9929.51	9084.81	2866.04	2071.38
1	3	1	0	1	3	1	1	1	1	1	1	1	2	1	4	0	1	1001	0	1	9	54	40	24		7501	7398	2999	2742	4821	4801	1877	1709	4023	3759	1340	898	381	277	22061.8	27137.3	6365.58	5995.85	13596	10742.3	14317	12280.7	1802.4	2252.19
1	1	3	2	1	5	1	1	1	1	1	4	4	4	1	4	2	1	1001	1	1	5	47	10	35	54	8251	8128	3432	3663	5459	5945	1786	1723	4012	4361	1084	1113	607	426	24256.8	25877.2	5653.6	5711.76	11566	10487.5	10292.6	10780.5	2230.26	2433.66
1	1	3	1	1	3	1	1	1	1	1	1	2	1	1	1	2	1	1001	0	3	9	45	5	17	51	8585	8451	3779	3932	4820	4963	1854	1811	4040	4590	1304	1441	432	390	25014.2	28736.2	7622.38	7708.69	10430.7	8584.4	12682.9	11273.3	3221.35	2234.07
1	2	4	1	1	2	1	1	1	1	1	1	1	1	1	2	2	0	1002	0	1	6	49	2	20	20	7650	7349	2678	2726	4664	4405	1626	1690	3613	3506	1087	1127	464	332	27500.7	31523.2	6107.75	6221.24	12646.9	10056.7	11590.2	10557.5	2046.31	2011.71
0	1	3	1	1	2	1	1	1	1	1	2	1	1	1	2	2	1	1001	1	1	7	48	10	19	19	8407	8087	3407	3677	6155	5946	2091	2150	4439	4343	1318	1586	575	491	27994.7	33089	7345.77	7285.07	12703.3	10309.4	12742.6	10927.7	2106.82	3272.4
1	1	3	0	1	5	1	1	1	1	1	2	1	1	1	1	2	1	1001	1	1	7	42	6	40	46	8338	8413	3528	3513	6184	6400	1987	1953	3888	4455	1069	982	612	425	29162.8	33193.7	6561.06	6823.29	13953.4	12187.4	11273.6	11936.5	3548.48	2995.28
0	1	2	1	1	6	1	1	1	1	1	3	2	2	2	3	2	1	1001	1	1	8	61	20	35	56	8824	8592	4045	4308	6259	6416	1822	1897	4683	4788	1695	1304	747	569	25005.8	29011.8	6399.16	6341.07	11618.4	9328.58	10167	8941.7	2796.73	2184.37
1	2	1	1	1	4	0	1	1	1	1	1	1	1	1	1	2	0	1001	0	1	8	51	3	19	45	6516	6250	2876	3074	3572	4026	1096	1343	3300	3410	816	1169	375	239	19594.1	23247.1	5584.92	5500.51	10714.7	9954.41	9164.88	8139.06	2429.95	1847.56
1	2	3	0	1	3	0	0	1	1	1	2	1	1	1	1	2	0	1001	0	1	6	51	5			6896	6961	4016	4338	4666	4784	1605	1730	3026	3612	725	1186	193	267	25754.5	27017.9	6323.55	6000.74	12134.1	9363.53	14691.6	13288.8	1603.59	2904.66
1	1	3	0	1	6	1	1	1	1	1	1	1	1	1	1	2	1	1001	0	1	7	57	100	29	62	8214	7809	3451	3352	5201	5077	1688	1635	3655	4077	1585	1165	454	364	21550.1	23793.9	5895.09	5769.08	9327.72	8933.63	11690.3	7493.49	2265.04	2443.38
0	2	3	0	1	2	1	1	1	1	1	1	1	1	1	2	2	0	1001	0	1	8	43	6	33	33	8055	7729	3871	4028	4839	5263	2119	2015	4214	4449	1232	1339	466	477	23598.3	28386.5	6015.83	5621.13	9228.05	9669.78	12322.7	10805.8	3188.52	1955.93
0	2	1	0	1	3	1	1	1	0	0	1	1	1	1	1	0	0	1001	0	1	6	42	1	36	36	7888	8029	3818	3952	4974	4973	1631	1889	3843	3049	1010	1069	529	484	26406.2	26738.5	7076.51	6517.55	9073.55	9394.71	11803.8	12919.1	2706.32	2271.39
0	1	2	1	1	3	1	1	1	0	1	1	2	1	1	2	3	0	1001	0	1	7	46	3	21	44	8175	7950	3853	4021	4959	4879	1582	1522	4311	4113	854	1120	580	399	23681.1	28300.6	7696.59	8294.16	14911.3	11198	10668.9	12151.8	2365	2169.07
0	2	3	1	1	6	1	1	1	1	1	2	1	2	1	2	2	1	1002	0	4	9	53	20	20	60	7545	7488	4143	4339	5130	5184	1618	1974	3737	4219	1253	1138	480	342	24506.7	27835.1	6963.75	6669.34	9649.12	10216	10259.4	7031.69	1443.74	2592.84
1	1	4	0	1	6	1	1	1	1	1	4	4	4	2	4	1	1	1001	1	4	6	48	100	34	55	9128	8872	3473	3514	5207	5440	1850	2005	4433	4509	1205	1799	557	623	27073.7	29391.9	7457.67	6990.78	11379.4	10940.5	13838.8	11289.6	2397.76	2521.27
1	3	4	0	1	6	1	1	1	1	1	2	2	3	1	4	0	1	2002	1	1	9	45	150	14	52	8299	8219	3901	3925	5284	5004	1814	1888	3868	3686	1591	1536	586	535	24482.2	27960.5	5894.21	6185.37	13189.4	13129.6	9422.3	8155.91	2382.67	1798.31
1	2	1	1	1	3	1	1	1	1	1	1	1	1	1	1	2	1	1001	1	1	7	64	2	47	48	8511	7978	3441	3855	4756	5227	1884	1947	3614	3656	1779	1641	573	251	21424.4	25322.5	6279.61	6099.09	11313.8	9270.93	9919.62	10711.1	2251.94	2193.2
0	1	3	1	1	3	1	1	1	1	1	1	1	1	1	1	2	0	1001	1	1	7	41	4		45	8903	9218	3454	3820	4974	5064	2092	2100	4062	4431	1034	1101	780	498	25693.6	28859.2	6610.2	7053.62	12401.2	9655.15	10369.8	8740.76	2523.3	2082.28
1	2	1	0	1	3	1	1	1	1	1	1	1	2	1	1	2	1	1001	0	1	7	65	3	47	48	7349	7127	3010	3271	3238	3701	1264	1500	3694	3666	794	1048	404	286	19451.3	23971.5	5704.72	5751.27	9572.63	8990.67	11475.2	7427.6	1664.82	2991.78
1	2	2	0	1	2	1	1	0	1	1	1	2	1	1	1	2	1	1001	0	1	5	60	10	65	65	7451	7252	3314	3457	4207	4203	1534	1713	3706	3187	904	679	503	373	24589	28136.2	6135.27	6122.18	8401.34	8691.36	7692.68	7486.27	1695.4	1782.18
1	3	3	1	1	5	1	1	1	1	1	2	4	2	4	4	1	0	1001	0	1	8	56	35	45	63	6868	6481	2993	2942	4117	4533	1593	1590	3539	3812	1434	1615	374	346	22673	22946.5	6089.22	5730.65	10210.4	9787.8	8999.96	9568.62	2088.16	1824.74
1	2	5	0	1	3	1	1	1	1	1	2	1	2	1	2	2	0	1001	0	1	8	59	6	19	56	6763	7008	4365	4220	1941	3882	1425	1702	3212	3784	1276	1307	428	382	19107.4	25673.5	5312.84	6061.76	7870.15	6436.2	8937.95	8967.48	3101.95	2054.8
0	3	1	1	1	5	1	1	1	1	1	1	2	2	1	4	2	1	1001	0	2	5	59	100	12		7494	7520	3145	3277	5053	5565	2006	1889	3933	4289	1555	1058	523	393	23961.4	24280.1	5949.7	6414.71	8245.29	7047.79	11051.1	11568.5	1608.03	1724.29
1	2	5	0	1	6	1	1	1	1	1	2	2	4	1	4	2	1	1001	0	1	9	42	28	12	49	7716	7832	3245	3554	4600	4623	2323	2142	4316	3820	1109	1260	510	419	21548.7	24340	6488.24	6719.43	11493.7	11290.5	10425.6	11418	1976.1	2300.32
0	2	2	2	1	3	0	0	1	1	1	1	1	1	1	1	2	0	1001	1	1	7	47	2			7977	8426	2985	3361	4800	5544	1776	2001	4838	3986	1614	1777	561	471	26815.6	33479.3	7317.74	6839.84	12031.9	11465.1	10297.8	7853.67	3562.12	2195.86
0	1	3	1	1	2	1	1	1	0	1	1	1	1	1	1	2	1	1001	1	1	7	48	6	34	42	7501	7545	3889	4265	5201	5682	1875	2022	4291	4063	1181	1052	625	410	23506.3	26901.5	6820.09	6709.63	13831.8	9820.97	10064.8	10310.4	2810.68	2596.03
1	2	4	0	1	6	1	1	1	1	1	3	4	4	2	4	1	1	1001	0	4	5	40	52	5	47	7670	7593	3976	3982	4787	4887	1385	1303	3338	3443	620	958	349	211	26869	29694.1	6321.06	6534.54	13990.5	11747	10937.3	11123	3810.65	2599.5
1	1	6	1	1	6	1	1	1	1	1	1	1	1	1	1	3	1	1001	0	1	6	55	12	13	33	7504	7276	3071	3168	4936	4864	1776	1794	3381	3560	1146	1121	494	516	21492.5	24584.5	6779.73	6664.28	10693.3	9923.8	8241.01	8753.59	3537.1	2427
0	2	3	0	0	4	1	1	1	1	1	1	1	1	1	1	2	1	1001	1	1	7	44	3	35	50	7679	7739	2653	2656	4634	4674	1767	1734	3689	4235	1525	1711	464	476	24494.5	25082.8	6413.36	5722.64	11145	11777.5	8729.68	9861.45	2661.97	2049.75
1	2	4	0	1	5	1	1	1	1	1	2	3	4	1	3	2	1	1001	0	2	6	62	1	48	62	7874	7607	3590	3814	4813	5000	1783	1690	3926	4618	1551	1220	571	416	20024.9	28318.8	6166.93	6223.01	11274.5	8883.23	12548.9	9176.1	2553.08	2034.14
1	1	2	2	1	1	1	1	1	1	1	1	1	1	1	2	0	1	1001	0	1	8	61	10	30		6981	6153	2610	2636	3754	4002	1411	1569	3712	3647	1276	1131	442	260	20893.5	23102.5	6540.15	6426.28	8201.86	6832.29	8985.98	7883.47	2764.57	2636.7
0	2	1	1	1	2	1	1	1	1	1	1	1	1	1	1	2	1	1001	0	1	6	55	3	41	60	7083	6810	3077	3454	4450	4340	1488	1553	3697	3995	1079	1528	585	365	20940.4	24973.2	5636.67	5909.48	10299.4	8259.44	9908.36	8659.56	3061.77	2271.94
1	2	4	1	1	1	0	1	0	1	1	1	2	1	1	1	1	1	1001	0	1	6	54	6	11	40	7481	7090	3370	3636	4815	4799	1651	1596	3535	3811	961	851	187	396	25701	28411.1	6660.1	6591.43	10752	7940.05	7808.33	7952.97	2273.37	2571.73
1	2	2	2	1	2	1	1	1	1	1	1	1	1	1	2	2	1	1001	1	1	7	48	10	40	55	7446	7260	3539	3559	5473	5460	2154	2237	3331	2950	1469	1448	378	515	23185.9	26806.3	6326.41	6373.58	11250.7	9416.71	12438.3	10574.7	2687.63	1784
1	2	6	1	1	2	1	1	1	1	1	1	1	3	1	4	2	1	1001	0	5	9	59	100	21	64	6901	6930	2546	2412	4194	4129	1557	1645	4109	3261	1208	1107	562	412	22434.5	22837.7	6258.34	6254.16	11540.6	11326	8226.84	8689.73	1536.03	1736.45
1	2	3	1	1	2	1	1	1	1	1	1	1	1	1	1	2	1	1001	1	1	7	57	3	32	64	7622	7386	3192	3155	4458	4223	1724	1805	3999	3707	1163	1264	431	426	24206.4	28474.8	6820.49	6788.31	10582	7825.76	10470.3	9038.09	1769.2	2171.86
0	2	2	1	1	3	1	1	1	1	1	3	2	3	3	3	2	0	1001	0	1	8	48	2	30	55	7367	7345	3256	3260	4433	4383	1802	1944	3690	3796	1295	1068	466	374	23057.3	24432.7	5461.26	5554.11	9609.58	8442.82	9888.59	10216.2	2837.6	3121.57
0	2	3	1	1	5	1	1	1	1	0	1	1	1	1	2	2	0	1001	0	1	7	50	15	19	56	8135	8374	3452	3601	4792	4494	1870	1671	2545	4494	1120	1079	605	455	29697.9	32862.8	7221.76	7798.8	15174.9	11827.2	13195	10995.3	3841.4	2561.25
0	1	4	0	1	4	1	1	1	1	1	1	1	1	1	2	2	0	1001	0	1	7	42	5		41	8216	8568	3759	3896	5311	5765	2269	2139	3947	4638	1433	1334	515	396	26401.5	27780.6	6227.37	6374.34	10407	11644.8	11674.9	11012.6	1569.96	2129.42
0	2	2	1	1	5	1	1	1	1	1	2	2	1	2	2	3	0	1001	1	1	6	54	12	20	52	9148	8955	4402	4499	5426	5417	1999	2007	4925	4320	1920	1135	574	577	31099.1	35340.2	7426.33	7675.48	12429.3	11105.5	13419.8	12247.5	3099.1	2884.65
1	1	2	0	1	5	1	1	1	1	1	1	1	1	1	1	2	1	1001	0	1	6	43	2	18	30	8130	8002	3223	3580	4947	4903	1824	1942	3997	4297	1541	1067	553	435	22233.5	27108.3	6645.11	6592.9	11265.2	10758.2	11505.6	9047.2	2603.21	3349.95
0	3	5	0	1	6	1	1	1	1	1	1	1	1	1	2	3	1	1001	0	1	7	40	1	18	45	7075	6821	2816	2923	4262	4597	1499	1525	3333	3283	1158	928	416	456	22339.5	26733.1	5552.85	5554.9	11770.4	10343.9	11070.7	7611.19	1994.14	2205.6
1	1	4	2	1	4	1	1	1	1	1	1	4	1	1	2	2	1	1001	0	1	6	44	5	27	37	7311	7256	2966	3244	4584	4550	1627	1690	3765	4192	1115	1601	558	459	22396.9	25717.9	6237.38	6264.25	13061.1	12693.8	10447.1	11129.3	3002.72	1638.23
0	2	1	0	1	5	1	1	1	1	1	2	3	3	2	4	2	1	1001	0	1	6	49	10	14	54	6942	6679	3180	3325	4261	4457	1599	1602	3602	3793	1082	1088	392	389	18393.4	21881.3	5646.01	5537.63	12178.4	7132.1	8770.17	9138.52	2291.95	2400.64
0	2	2	1	1	2	1	1	1	1	0	1	1	1	1	4	0	0	1001	0	1	6	47	1	27	54	8050	7682	3449	3595	4816	4447	1651	1744	4196	3489	1072	1348	550	396	23358.9	24652.3	6514.52	6626.77	11822.4	9197.21	10029.1	8827.19	2288.29	2425.84
1	2	3	0	1	2	1	1	1	0	1	1	1	1	1	2	2	1	1001	0	1	7	52	3	18	18	7074	7531	3451	3314	5624	5671	1906	1758	3084	3833	1143	1226	566	516	23873.7	25628.4	6552.6	6601.21	12876.7	10711.2	9890.64	9747.9	2038.3	1599.58
1	2	2	1	1	4	1	1	1	1	1	1	1	1	1	1	2	0	1001	0	1	8	49	6	25	51	8043	7536	3236	3232	4924	4568	1346	1367	3832	3708	1089	796	575	491	24353	22986.1	6057.64	6652.32	11233.3	10177.4	9130.89	9010.2	2135.17	2182.89
0	2	1	0	1	6	1	1	1	0	1	3	4	4	1	4	1	0	1001	0	1	7	48	312	37	54	8327	8427	3402	3612	5052	5379	1654	1549	4033	4198	1273	1306	574	467	24993.3	30161.9	6798.27	6660.81	14315	12169.9	11666.9	10564.1	1735.94	2381.64
0	3	1	0	1	5	1	1	1	1	1	2	2	3	4	3	2	0	1001	0	1	8	46	2	49	53	6945	6701	2757	2889	3555	3818	1276	1505	3822	3833	894	1183	396	305	21391.8	21189.7	5610	5714.85	10056.1	9085.66	8026.85	8578.02	2142.02	1594.45
1	2	3	1	1	2	1	1	1	1	1	1	1	1	1	2	1	0	1001	0	2	7	62	6	36	54	7994	7486	3406	3733	5211	5187	1779	1862	3862	4236	1479	1220	670	317	23373.1	25268.9	6874.26	6675.77	12815.9	10980.8	12219.6	12884.2	3325.13	2047.85
0	2	4	1	1	5	1	1	1	1	1	4	2	1	2	3	1	1	1001	0	4	7	46	1	21	31	8329	7790	3491	3592	4937	5137	1676	1751	4288	4011	1401	1760	375	378	23795.9	27883.1	6406.88	6321.25	11913.2	11186.4	10914.1	10590.7	4034.41	2785.34
1	1	1	0	1	4	1	1	1	1	1	2	4	1	1	2	1	0	1001	0	1	7	47	2	50	50	7943	7505	3746	3741	5528	5261	1812	1855	3376	3449	1218	1127	449	322	22648.9	27510.6	6404.87	6665.15	11404.4	8415.92	11694.9	10740.7	2281.81	2479.16
0	2	2	0	1	3	1	1	1	1	1	1	1	1	1	1	1	0	1001	1	1	7	40	1	37	37	7972	7372	3305	3484	5709	5814	1906	1720	4732	4758	1575	1488	529	429	27476.2	31035.6	6320.16	6234.78	12239.5	9120.63	11493.2	11792.9	2901.68	2396.76
0	1	3	0	1	4	1	1	1	1	1	2	1	1	1	1	2	1	1001	0	1	7	55	20	17	52	7080	6714	2996	3067	3906	3888	1446	1375	3817	4348	1220	1055	356	358	22476.8	21836.8	5184.94	5144.44	11615.1	9586.53	9272.02	9770.31	3360.75	1923.48
0	2	3	0	1	1	1	1	1	1	1	2	1	1	1	2	0	0	1001	1	1	6	50	3	16	50	7903	7411	3445	3601	5237	4899	1636	1679	3778	3616	968	794	503	414	24018.8	27521.5	6471.98	6381.34	10685.1	9242.04	9671.76	8380.72	3253.89	2295.88
1	2	2	1	1	5	1	1	1	1	1	3	2	2	1	4	2	1	1001	0	1	7	56	20	18	34	7588	7194	3868	4128	4121	4452	1526	1652	4292	4075	1403	1420	337	165	20996.8	27264.1	5928.61	6202.54	12878.4	9371.3	12919.4	8839.36	1850.3	1807.11
0	1	3	0	1	4	1	1	1	1	1	2	2	2	1	2	1	0	1001	0	2	9	46	1	31	52	6466	6491	2994	3305	3747	4377	1230	1497	3814	4076	965	1438	290	256	22241.3	27931.2	3430.12	6021.27	10878.9	10215.9	13122.4	8979.25	1809.66	1335.21
1	2	3	0	1	4	1	1	0	1	1	2	3	3	2	4	2	1	1001	1	4	8	46	12	16	50	8188	7971	3086	3009	6245	6258	1906	2083	3848	3978	1206	1379	687	581	24129.6	27697.8	7726.44	7856.43	11029	10013.2	10754.6	8893.29	1979.93	2485.64
1	2	3	1	1	6	1	1	1	1	1	4	4	4	2	4	1	1	1001	0	4	5	47	30	15	53	8108	7756	3383	3552	5036	4949	1858	1917	3905	3901	1596	1437	473	424	22431.8	26545.4	5891.62	5397.38	9891.99	6498.24	9855.15	9106.26	2399.85	2472.94
0	2	3	0	1	4	1	1	1	0	1	1	1	1	1	2	2	0	1001	1	1	8	60	5	17	55	8131	7570	3665	3941	5327	5050	1744	1844	4406	4451	1410	1306	461	202	23613.5	28415.1	6585.81	6686.9	10866.6	12841.4	14504.9	10803.1	1668.49	2382.79
0	2	1	2	1	4	1	1	1	1	1	2	1	1	1	2	1	1	1001	0	1	7	50	10	33	43	7181	6835	3908	4024	5083	4822	2175	2423	3466	3679	1434	957	525	452	21107.5	25722.4	6129.94	6095.27	8502.57	9915.22	8597.31	8172.16	2981.31	1555.1
1	1	4	1	1	3	1	1	1	1	1	1	2	1	1	2	1	0	1001	0	1	8	42	2	33	48	7860	7452	3717	3783	5059	5038	1680	1838	3994	2979	1435	1095	632	562	25524.6	27983.7	6075.23	5771.95	14216.5	12091.2	11075.7	11837.5	3202.99	2315.96
0	2	1	0	1	2	1	1	1	1	1	2	1	1	1	2	2	0	1001	0	1	7	56	6	13	53	8289	7929	3624	3772	4795	4710	1694	1818	4033	3260	1185	923	429	479	22010.4	23798.8	6113.71	6138.5	8618.29	7464.59	9119.74	7912.83	1694.85	1730.74
1	2	3	0	1	3	1	1	1	1	1	1	1	1	1	2	2	1	1001	0	2	8	62	6	43		7378	7393	3469	3827	4676	5698	1818	1833	3773	3720	1124	1357	278	274	19634.2	22504.2	5702.45	6096.35	9848.95	10624.1	10498.8	7842.49	3190.32	2326.73
1	1	1	1	1	4	1	1	1	1	1	3	1	2	1	2	2	0	1001	1	1	7	42	20	42	45	10886	10636	4778	4778	6421	6342	2535	2529	4542	5493	1995	2139	772	540	35567.7	38349.5	8406.58	8442.85	15777.3	14131	11298	12961	4529.39	3895.26
0	2	2	0	1	6	1	1	1	1	1	1	1	1	1	1	2	1	1001	0	2	7	65	1	52	55	7034	6626	3475	3460	4117	3848	1356	1414	3746	3651	1253	1184	281	341	20795.2	25936.9	5775.92	5944.45	11359.5	10260.2	11544.4	9832.49	1944.86	1703.53
1	2	5	0	1	4	1	1	1	1	1	3	4	3	1	4	1	1	1001	0	1	7	56	60	24	54	7977	7480	3129	3206	5057	4925	1550	1754	4384	4104	758	1323	469	440	25147.8	29914	6243.13	6382.04	11241.7	9630.69	10534.3	9049.15	2476.44	2727.02
1	2	3	2	1	2	1	1	1	1	1	1	2	1	1	1	2	1	1001	0	1	9	51	20	22		7869	7592	2893	3074	4003	4426	1594	1563	3404	3794	1445	1194	469	247	25198.7	28316.8	6987.3	6972.52	11407.9	10833.5	10847.3	10050.2	3472.78	3526.15
1	1	4	0	1	5	1	1	1	1	1	1	3	1	1	2	2	1	1001	0	1	7	45	999	16		7474	7417	2878	2908	4836	4683	1774	1647	3744	3990	1354	1311	597	446	21626.4	24682.6	6321.25	6216.51	9877.44	12295.6	9921.64	6397.04	3177.53	2753.66
0	3	6	1	1	3	1	1	1	0	1	1	1	1	1	1	2	0	1001	0	1	7	47	1	38	38	7721	7593	3604	3667	4522	4671	1745	1786	3354	3859	1056	1161	322	347	20130.9	26104.5	6082.74	5844.51	11241.2	7214.23	10215.4	9921.68	1436.14	1882
1	2	5	0	1	2	1	1	1	1	0	1	1	1	1	1	1	0	1001	0	1	9	44	10	32	36	7707	7683	3341	3338	4876	4987	2006	2019	3645	3443	1238	1429	265	356	22354.6	24483.3	5075.27	4920.18	10607.1	8768.94	8890.78	9037.06	1390.28	1694.13
1	3	3	0	1	5	1	1	1	1	1	3	4	1	1	2	1	0	1001	0	1	7	45	1		52	7766	8035	3547	3847	4753	4919	1787	1836	3492	4781	1236	1366	734	641	28019.8	29588.8	7277.1	7523.04	13794.7	10749.5	12211	13536.4	1754.12	2096.21
0	1	6	1	1	1	1	1	1	1	1	2	1	1	2	1	2	1	1001	0	1	7	59	3	23	30	6641	6379	3132	3368	4524	4995	1606	1742	3974	4083	874	1045	510	565	19585.5	21456.1	6223.66	6156.18	9297.56	8761.44	8747.95	8272.19	1232.46	1168.13
0	1	1	0	1	5	1	1	1	1	1	2	2	2	1	2	0	1	1001	1	1	7	51	5	30	58	8491	8617	4136	4159	6245	5933	2221	2198	3480	4030	939	1332	762	444	24676.6	26598.2	7575.49	7208.58	12714	11124.7	11757.2	11065	2505.95	2368.36
1	1	4	0	1	2	1	1	1	1	1	1	1	1	1	4	0	0	1001	0	1	8	50	3	15	46	7219	7274	3616	3548	4133	4608	1573	1440	3846	4181	1263	1123	348	366	23704.3	27116.1	6049.59	6205.87	10567.1	11031.5	12654.7	9529.97	3162.11	2825.33
1	2	5	2	1	2	1	1	1	1	1	1	1	1	1	1	1	1	1001	1	1	7	41	3	32	32	7726	7504	2883	3075	4903	5101	1665	1590	3776	4026	1292	1579	411	319	24803.5	26859.9	6359.77	6368.96	10842.2	9031.75	9945.86	10301	2107.16	2444.39
1	2	6	1	1	5	1	1	1	1	1	1	1	2	1	1	2	1	1001	0	2	7	64	10	16	70	6859	6753	3290	3828	4319	4366	1376	1499	3641	3830	1143	1514	524	323	23905.2	26978.3	5818.9	5843.09	10250.6	8555.99	11112	8957.24	1792.53	1768.32
1	1	2	0	1	5	1	1	1	1	1	1	1	1	1	1	0	0	1001	0	1	7	48	2	18	53	7823	7771	3292	3410	4596	4472	1699	1820	4505	4035	1308	1079	495	425	21295	25759.4	6347.61	6398.21	8911.86	7777.7	10264.6	8616.89	3097.38	2142.39
0	1	3	1	1	2	1	1	1	0	1	1	1	2	1	2	2	1	1001	0	2	8	59	3	27	55	7649	7291	2681	2831	4531	4669	1529	1750	3966	3672	1234	998	423	520	23831.8	27603.3	5755.02	6233.01	10547.8	10137.3	8488.66	7636.44	2794.14	1900.39
1	2	4	1	1	6	1	1	1	1	1	1	2	1	1	2	3	1	1001	0	2	6	63	10	16	60	8171	7653	3386	3389	5196	5211	1743	1612	3861	3729	1100	1311	385	260	21123.9	23075.6	5712.52	5835.93	9005.81	7774.34	7832.05	7771.24	2843.23	2169.53
0	2	4	0	1	2	0	1	1	0	1	2	2	1	1	2	2	0	1001	0	1	7	52	4	28	47	7782	7664	3973	4169	4955	4993	1822	1823	3680	3900	992	960	557	435	22186.4	27068.6	6621.61	6787.86	12848.2	10205.5	11362.8	10710.6	2762.97	2617.96
0	2	1	2	1	6	1	1	1	1	1	4	4	2	2	2	0	1	1001	0	1	6	61	10	25	54	6493	6894	3503	4016	4121	4518	1479	1463	3040	3543	1006	1268	297	176	17759.7	20921.6	5980.86	5862.73	9263.26	8245.15	10360.1	9494.51	2606.4	1809.58
1	2	2	1	1	3	1	1	1	1	1	1	1	1	1	4	3	1	1001	0	1	5	62	4	21	54	6692	6552	2837	2824	4413	4567	1646	1600	3019	3419	869	720	345	422	19793.3	23841	5732.59	5981.85	8581.72	7605.54	10087	8677.46	2207.2	1539.38
0	1	3	1	1	2	1	1	1	1	1	1	2	1	1	2	0	0	1001	0	1	7	41	6		46	7872	7678	3854	4056	5181	5021	1870	1926	3974	4081	982	1386	543	433	24155.7	24968.5	6505.95	6554.12	9009.35	11041.7	9486.96	8195	2250.98	2878.36
0	2	3	1	1	3	1	1	1	0	0	1	1	1	1	3	2	0	1001	0	2	5	61	3	12	42	7460	7172	3368	3352	4652	4433	1852	1566	3788	4107	1426	1117	606	420	19327.6	22588.8	5507.7	5572.48	8787.52	8610.69	9548.63	6867.09	1894.9	2693.74
1	2	2	1	1	6	1	1	1	0	1	4	3	2	1	2	2	0	1001	0	2	6	55	42	19	60	6985	6867	2693	3292	4584	4803	1361	1572	3087	3224	879	475	200	266	21368.3	24423.2	6046.65	5998.77	9012.29	7933	8686.24	11453.2	2215.12	1999.63
1	3	3	0	1	6	1	1	0	1	0	1	1	1	1	1	2	0	1001	0	1	5	64	1	67	71	7301	7163	4145	4042	5027	4855	1961	2014	3520	3351	985	1545	414	429	22973.5	24140.4	6548.74	7475.08	11234.1	10255.3	7314.22	7836.74	2570.06	2193.39
0	2	2	1	1	4	1	1	1	1	1	2	4	2	2	4	2	1	1001	0	1	6	47	9	13	54	8098	8024	3872	3948	5791	5584	1918	2094	4389	4458	1300	1401	592	474	23017.6	27663	6644.72	6357.43	12817.1	10380.7	11944.4	9671.42	2650.64	2847.65
0	2	2	0	1	4	1	1	1	1	1	2	2	2	1	2	2	1	1001	0	1	8	55	6	11	61	7411	7623	3611	3898	4935	5029	1744	1783	4013	4051	1571	1291	464	396	22377.2	27423.5	6403.28	6785.33	8346.66	7242.34	11648.7	10171.4	2946.8	2556.75
0	2	2	2	1	2	1	1	1	1	1	2	1	1	1	2	0	0	1001	0	1	6	48	3	19	54	7038	6673	3394	3411	4470	4256	1657	1686	3625	3701	1061	920	588	470	20418.1	24653	5009.54	5508.59	9681.34	7083.1	9383.28	8275.07	1901.97	1544.77
0	1	6	0	1	6	1	1	1	1	1	2	2	2	2	4	2	1	1003	0	4	8	47	7	44	47	7410	7385	2876	3160	4615	4827	1616	1681	4133	3830	1202	1154	620	605	24027.6	26157.2	6371.08	6581.29	10050.2	8745.45	10594.1	10035.8	2106.46	1250.85
1	1	3	2	1	6	0	1	1	1	1	2	3	1	1	2	2	1	1001	1	4	9	60	3	25	58	8952	8274	3453	4075	4990	4806	1514	1486	4160	4025	1299	1302	583	445	23504.8	29506.7	6726.12	6404.07	14393.8	10220.9	12223	9457.36	2719.15	2715.9
0	2	1	1	1	6	1	1	1	1	1	1	1	1	1	1	0	1	1003	0	1	6	50	6	16	40	7441	7243	3183	3112	4536	4846	1525	1601	3357	3802	1251	1144	484	468	22111.8	28187.7	6194.95	6190.57	11156.5	10526	11215.3	8907.73	2449.66	2740.99
0	2	2	0	1	6	1	1	1	0	1	1	2	1	1	3	2	1	1001	0	7	8	64	6	26	70	6716	6518	3454	3528	3780	4445	1725	1590	3082	3438	1120	903	361	330	21103.8	23043.7	5681.7	5293.65	8281.74	8433.6	8813.2	9698.16	2232.65	2069.68
0	2	3	1	1	5	1	1	1	1	1	1	1	1	1	2	2	0	1001	1	1	7	50	4	14		8392	7978	3811	3781	4140	4729	1791	1842	4337	4450	1145	1367	294	473	23942.8	27326.8	6912.02	6364.38	9957.46	8677.39	11122.4	9941.82	2211.07	1594.92
0	2	4	0	1	2	1	1	1	0	1	4	2	1	1	2	2	1	1001	0	1	7	60	3	19	25	6929	6770	3061	3215	3822	3952	1642	1913	3541	3364	739	806	327	267	22479.9	24001.3	5843.07	5561.02	10299.2	10301.8	8360.1	7477.15	3107.27	3074.25
0	2	4	1	1	4	1	1	1	0	1	1	1	1	1	1	1	0	1001	0	1	7	54	1	49	50	7421	7354	2845	3225	5069	4937	1652	1713	4467	4111	1461	1222	632	513	22549.2	26096.5	5111.88	5133.75	10958.2	8396.29	10838.3	10185.3	2137.07	1860.33
1	2	2	0	1	5	1	1	1	1	1	1	1	1	1	2	3	1	2001	0	1	4	65	4	16	67	6913	6794	2859	2943	3859	4017	1979	1775	3133	3791	1251	1210	471	326	18821.8	20956.3	4747.94	4877.3	7955.3	8052.31	7905.24	6171.42	1157.15	1923.08
1	1	6	0	1	6	1	1	1	1	1	4	4	2	4	4	2	0	1001	0	1	8	42	3	47	49	7536	7500	3201	3622	4995	5093	1574	1679	3939	3766	992	1381	609	316	21603.4	24462.9	5514.65	5570.47	9634.68	9656.14	8998.34	9624.1	3323.06	1561.59
0	1	2	0	1	5	1	1	1	1	1	1	2	2	1	2	2	1	1001	0	2	8	61	100	31	59	7541	7687	2672	2662	3300	3794	1597	1618	2683	4248	1027	1027	274	277	23700.9	23989.7	6445.5	6516.05	11167.6	10342.6	11305.8	11767.3	2810.4	1628.92
1	2	3	0	1	2	1	1	1	1	1	2	1	1	1	2	2	0	1001	0	1	7	54	6	17	56	7842	7680	3445	3537	4742	4540	1675	1916	3678	3916	1405	1417	521	379	24157.2	26587.2	6333.78	6232.9	12054.7	9383.3	10134.5	10860.6	2118.17	1927.55
0	1	5	0	1	5	1	1	1	1	1	3	3	2	1	3	0	1	1001	1	1	5	51	30	14	56	8961	8502	2861	3145	5615	5254	1831	1972	4047	4255	1362	942	611	445	26626.1	31412	6673.83	7318.09	13869.6	9511.87	8915.67	8498.53	2225.16	2530.04
1	1	5	1	1	6	1	1	1	1	1	1	1	1	1	1	2	1	1001	0	1	6	53	1	8	45	7627	7306	3535	3606	4590	4477	1652	1474	3588	3712	1439	1249	560	531	23460.2	28083.7	6449.04	6068.23	9231.9	6945.8	11472	9142.83	4124.24	2167.04
1	2	2	1	1	2	1	1	1	1	1	1	1	1	1	2	0	0	1001	1	1	7	46	10		50	8412	8012	3968	3909	5135	5493	1758	1851	4090	4142	1031	1286	653	514	21481.8	26239.3	6497.96	6507.39	9026	8271.99	9300.73	10110.9	2129	1937.37
1	1	3	1	1	4	1	1	1	1	1	1	1	1	1	2	2	1	1001	0	1	7	61	1	46	46	6604	6488	2865	3080	4436	4142	1521	1442	3654	3899	1038	1025	453	337	16175.9	19864.9	4885.09	4800.41	6000.72	4524.96	7664.99	5604.62	2135.73	1717.5
1	2	3	0	1	2	1	1	1	1	1	1	2	1	1	1	2	1	1001	0	1	7	47	1	36	36	8612	8123	3328	3633	5114	4867	1912	1985	4160	4482	1655	1092	668	550	23447.3	26938.4	6566.9	6612.37	12127.7	9777.86	10303	10111.6	2172.4	1856.88
0	3	3	0	1	6	1	1	1	1	1	1	1	1	1	1	2	1	1001	0	2	9	46	5			8319	7736	3538	3735	4462	5348	1705	2003	4202	3922	744	961	534	508	25433.2	28704	7581.97	7372.02	11989.2	12133.5	9024.75	8535.12	2746.25	3283.2
1	2	6	0	1	6	1	1	1	1	1	4	4	4	3	4	0	1	1001	0	2	6	61			68	7157	6961	2873	3424	4392	4243	1665	1611	3662	3515	1496	1206	556	280	20294.4	21464.8	6511.6	6499.33	8781.13	6909.06	7785.25	8017.62	2254.11	2063.12
0	1	4	1	1	5	1	1	1	1	1	1	1	2	1	2	2	1	1001	0	1	7	49	3	17	54	8019	7688	3372	3504	5130	5222	1443	1787	3749	3808	941	996	564	475	23377.9	25082.4	6119.5	6135.59	10629.5	9056	8445.41	10239.7	3124.78	2120.06
1	2	4	0	1	5	1	1	1	1	1	1	1	1	1	1	1	0	1001	0	1	8	65	150	50	68	7369	6917	2882	2913	4786	4822	1511	1496	3775	3900	1276	1170	397	477	23853.7	26390.1	6444.79	6653.12	11910.1	9788.83	9846.92	9084	2627.38	1721.81
1	2	4	0	1	1	1	1	1	1	1	1	2	1	2	2	1	0	1001	0	3	7	46	1	45	45	8477	8191	3181	3185	4727	5082	1571	1700	4376	4569	1222	1253	423	484	23397.5	26652.6	6500.94	6203.38	10546	7998.94	8967.02	6380.36	2321.61	2094.12
[truncated: 129 more columns]
