# Supplementary material for: A multimodal prediction model for suicidal attempter in major depressive disorder
Source: PeerJ. 2023 Nov 8;11:e16362. doi: 10.7717/peerj.16362 (PMC10638918; doi:10.7717/peerj.16362)
Supplement: Supplemental Information 2 [file peerj-11-16362-s002.ipynb]

# %% [code]
import pandas as pd
import numpy as np

# %% [code]
data_raw = pd.read_csv("实验20126+20483.csv")

# %% [code]
data_raw.head()

# %% [code]
data_raw 

# %% [code]
data_null=data_raw.iloc[:,1:26]

# %% [code]
data_null

# %% [code]
null_all = data_null.isnull().sum()

# %% [code]
null_all 

# %% [code]
data_raw

# %% [code]
data=data_raw

# %% [code]
data['f.20434.0.0'] = data['f.20434.0.0'].fillna(data['f.20434.0.0'].mean())

# %% [code]
data['f.20433.0.0'] = data['f.20433.0.0'].fillna(data['f.20433.0.0'].mean())

# %% [code]
data['f.4620.0.0'] = data['f.4620.0.0'].fillna(data['f.4620.0.0'].mean())

# %% [code]
data_null=data_raw.iloc[:,1:26]

# %% [code]
null_all = data_null.isnull().sum()
null_all

# %% [code]
X=data.iloc[:,1:179]
X

# %% [code]
y=data.iloc[:,0]
y

# %% [code]
from sklearn.preprocessing import StandardScaler
scaler = StandardScaler() #实例化
x_std =scaler.fit_transform(X) #训练和导出结果一步达成
x_std

# %% [code]
from sklearn.preprocessing import MinMaxScaler
scaler = MinMaxScaler() #实例化
x_std =scaler.fit_transform(X) #训练和导出结果一步达成
x_std

# %% [code]
data_std = pd.DataFrame(x_std)

# %% [code]
data_std

# %% [code]
data_X=data_std

# %% [code]
a=X.columns.values

# %% [code]
a

# %% [code]
data_X.columns=a

# %% [code]
data_X

# %% [code]
data = pd.concat([y,data_X], axis=1)

# %% [code]
data

# %% [code]
from sklearn.feature_selection import RFECV

# %% [code]
from sklearn.svm import SVC

# %% [code]
from sklearn.model_selection import LeaveOneOut

# %% [code]
loo=LeaveOneOut()

# %% [code]
svc = SVC(kernel="linear")

# %% [code]
selector=RFECV(estimator=svc,step=1,cv=loo)

# %% [code]
selector=selector.fit(data_X,y)

# %% [code]
selector

# %% [code]
X_REFCV=selector.transform(data_X)

# %% [code]
X_REFCV

# %% [code]
X_REFCV = pd.DataFrame(X_REFCV)

# %% [code]
X_REFCV

# %% [code]
print("Support is %s" % selector.support_) # 是否保留
print(selector.n_features_)
print("Ranking %s" % selector.ranking_) # 重要程度排名
for i in zip(selector.ranking_,a,selector.support_):
    print(i)

# %% [code]
data1 = pd.concat([y,X_REFCV], axis=1)

# %% [code]
data1

# %% [code]
from sklearn.model_selection import train_test_split
X_train,X_test,y_train,y_test = train_test_split(X_REFCV,y,test_size=0.3,stratify=y,random_state=0)

# %% [code]
from sklearn.svm import SVC

# %% [code]
svmc = SVC(kernel="linear")

# %% [code]
svmc.fit(X_train,y_train)

# %% [code]
svmc.score(X_train,y_train)

# %% [code]
svmc.score(X_test,y_test)

# %% [code]
from sklearn.metrics import classification_report
y_true = y_test   #测试集标签
y_pred = svmc.predict(X_test)#测试集预测值
target_names = ['0', '1']#写入你标签的类别名，有几个就写几个
print(classification_report(y_true, y_pred, target_names=target_names))

# %% [code]
from sklearn.metrics import confusion_matrix
tn, fp, fn, tp = confusion_matrix(y_true,y_pred).ravel()

# %% [code]
ACC=(tp+tn)/(tp+fn+fp+tn)
ACC

# %% [code]
TPR = tp/(tp+fn)
TPR

# %% [code]
TNR = tn/(tn+fp)
TNR

# %% [code]
PPV = tp/(tp+fp)
PPV

# %% [code]
NPV = tn/(tn+fn)
NPV

# %% [code]
#sklearn的调用，绘制ROC曲线，AUC就是ROC 曲线下的面积，通常情况下数值介于0.5-1之间，可以评价分类器的好坏，数值越大说明越好。
from sklearn.metrics import roc_curve as ROC
import matplotlib.pyplot as plt
#导入模型，测试集
def roc_auc_score_plot(svmc,X_test,y_test):
	FPR, Recall, thresholds = ROC(y_test,svmc.decision_function(X_test),pos_label=1)
	area = roc_auc_score(y_test,svmc.decision_function(X_test))#计算auc的值
	plt.figure()
	plt.plot(FPR, Recall, color='red',
         label='ROC curve (area = %0.2f)' % area)
	plt.plot([0, 1], [0, 1], color='black', linestyle='--')
	plt.xlim([-0.05, 1.05])
	plt.ylim([-0.05, 1.05])
	plt.xlabel('False Positive Rate')
	plt.ylabel('Recall')
	plt.title('Receiver operating characteristic example')
	plt.legend(loc="lower right")
	plt.show()

# %% [code]
from sklearn.metrics import roc_auc_score
roc_auc_score_plot(svmc,X_test,y_test)

# %% [code]
from sklearn.ensemble import RandomForestClassifier
forest = RandomForestClassifier(n_estimators=50000, random_state=0)
forest.fit(data_X,y)

# %% [code]
feat_labels = data.columns[1:]
importances = forest.feature_importances_
indices = np.argsort(importances)[::-1]
for f in range(data_X.shape[1]):
    print("%2d) %-*s %f" % (f + 1, 60, feat_labels[indices[f]], importances[indices[f]]))

# %% [code]
from sklearn.model_selection import train_test_split
X_train,X_test,y_train,y_test = train_test_split(data_X,y,test_size=0.3,stratify=y,random_state=0)

# %% [code]
train_feature1=X_train.iloc[:,[33,158,131,21,144,89,111,100,99,126,36,135,136,145,38,86,52,76,85,44,79,176,94,118,93,171,103,22,67,84,169,69,8,25]]

# %% [code]
train_feature1

# %% [code]
from sklearn.svm import SVC

# %% [code]
svmc = SVC(kernel="linear")
svmc.fit(train_feature1,y_train)  

# %% [code]
svmc.score(train_feature1,y_train)

# %% [code]
test_feature1=X_test.iloc[:,[33,158,131,21,144,89,111,100,99,126,36,135,136,145,38,86,52,76,85,44,79,176,94,118,93,171,103,22,67,84,169,69,8,25]]

# %% [code]
test_feature1

# %% [code]
svmc.score(test_feature1,y_test)

# %% [code]
from sklearn.metrics import classification_report
y_true = y_test   #测试集标签
y_pred = svmc.predict(test_feature1)#测试集预测值
target_names = ['0', '1']#写入你标签的类别名，有几个就写几个
print(classification_report(y_true, y_pred, target_names=target_names))

# %% [code]
from sklearn.metrics import confusion_matrix
tn, fp, fn, tp = confusion_matrix(y_true,y_pred).ravel()

# %% [code]
ACC=(tp+tn)/(tp+fn+fp+tn)
ACC

# %% [code]
TPR = tp/(tp+fn)
TPR

# %% [code]
TNR = tn/(tn+fp)
TNR

# %% [code]
PPV = tp/(tp+fp)
PPV

# %% [code]
NPV = tn/(tn+fn)
NPV

# %% [code]
#sklearn的调用，绘制ROC曲线，AUC就是ROC 曲线下的面积，通常情况下数值介于0.5-1之间，可以评价分类器的好坏，数值越大说明越好。
from sklearn.metrics import roc_curve as ROC
import matplotlib.pyplot as plt
#导入模型，测试集
def roc_auc_score_plot(svmc,test_feature1,y_test):
	FPR, Recall, thresholds = ROC(y_test,svmc.decision_function(test_feature1),pos_label=1)
	area = roc_auc_score(y_test,svmc.decision_function(test_feature1))#计算auc的值
	plt.figure()
	plt.plot(FPR, Recall, color='red',
         label='ROC curve (area = %0.2f)' % area)
	plt.plot([0, 1], [0, 1], color='black', linestyle='--')
	plt.xlim([-0.05, 1.05])
	plt.ylim([-0.05, 1.05])
	plt.xlabel('False Positive Rate')
	plt.ylabel('Recall')
	plt.title('Receiver operating characteristic example')
	plt.legend(loc="lower right")
	plt.savefig('./img_test.svg', dpi=300)
	plt.show()

# %% [code]
from sklearn.metrics import roc_auc_score
roc_auc_score_plot(svmc,test_feature1,y_test)

# %% [code]
import matplotlib.pyplot as pl
from sklearn import metrics
# 相关库

def plot_matrix(y_true, y_pred, labels_name, title=None, thresh=0.8, axis_labels=None):
# 利用sklearn中的函数生成混淆矩阵并归一化
    cm = metrics.confusion_matrix(y_true, y_pred, labels=labels_name, sample_weight=None)  # 生成混淆矩阵 
    cm = cm.astype('float') / cm.sum(axis=1)[:, np.newaxis]  # 归一化

# 画图，如果希望改变颜色风格，可以改变此部分的cmap=pl.get_cmap('Blues')处
    pl.imshow(cm, interpolation='nearest', cmap=pl.get_cmap('Blues'))
    pl.colorbar()  # 绘制图例

# 图像标题
    if title is not None:
        pl.title(title)
# 绘制坐标
    num_local = np.array(range(len(labels_name)))
    if axis_labels is None:
        axis_labels = labels_name
    pl.xticks(num_local, axis_labels)  # 将标签印在x轴坐标上， 并倾斜45度
    pl.yticks(num_local, axis_labels)  # 将标签印在y轴坐标上
    pl.ylabel('True label')
    pl.xlabel('Predicted label')

# 将百分比打印在相应的格子内，大于thresh的用白字，小于的用黑字
    for i in range(np.shape(cm)[0]):
        for j in range(np.shape(cm)[1]):
            if int(cm[i][j] * 100 + 0.5) > 0:
                pl.text(j, i, format(int(cm[i][j] * 100 + 0.5), 'd') + '%',
                        ha="center", va="center",
                        color="white" if cm[i][j] > thresh else "black")  #y_true, y_pred果要更改颜色风格，需要同时更改此行
# 显示
    pl.show()

# %% [code]
plot_matrix(y_true, y_pred, [0, 1],
            axis_labels=['Non-Attempters', 'Attempters'])

# %% [code]
